# Supplementary material for: Pathologic N0 Status in Clinical T1N0M0 Lung Adenocarcinoma is Predictable by the Solid Component Proportion with Quantitative CT Number Analysis
Source: Sci Rep. 2017 Dec 1;7:16810. doi: 10.1038/s41598-017-16701-x (PMC5711838; doi:10.1038/s41598-017-16701-x)
Supplement: Supplementary file 1 — Dataset 1 [file 41598_2017_16701_MOESM1_ESM.xls]

## Sheet: Sheet1
Year	Sex	Age	CT_scanner	Sc_proportion	GGOc_proportion	Appearance	Size	Size_stratification	Invisive_lobe	Location	Contour	Necrosis	PETCT_scan	SUVmax	Smoking_status	Surgical_procedure	N_stage	LN_metstasis	Tumor_differenritation_degree	Histological_subtye	Tumor_grade	Pathologic_stage
2005	female	61	GE Ultra	0.537	0.104	PSN	2	1-2cm	RUL	periphery	Spiculated	No	NO	#NULL!	Nonsmoker	Wedge resection	N0	No	Well-differentiated	Lepidic	Grade 2	ⅠB
2005	male	68	GE Ultra	0.099	0.242	PSN	2.6	>2cm	RUL	periphery	Spiculated	No	NO	#NULL!	Current or former smoker	Lobectomy	N0	No	Well-differentiated	MIA	Grade 1	ⅠB
2005	female	54	GE Ultra	0.057	0.47	PSN	1.8	1-2cm	LUL	center	Smooth	No	NO	#NULL!	Nonsmoker	Lobectomy	N0	No	Well-differentiated	MIA	Grade 1	ⅠA
2005	female	57	GE Ultra	0.408	0.084	PSN	1.8	1-2cm	LUL	periphery	Smooth	No	NO	#NULL!	Nonsmoker	Lobectomy	N0	No	Well-differentiated	MIA	Grade 1	ⅠA
2005	female	55	GE Ultra	0.605	0.089	SN	2.1	>2cm	RUL	periphery	Spiculated	No	NO	#NULL!	Nonsmoker	Lobectomy	N1	Yes	Moderately differentiated	Acinar	Grade 3	ⅡA
2006	female	65	GE ST	0.853	0.005	SN	2.9	>2cm	LLL	periphery	Lobular	Yes	YES	1.2	Nonsmoker	Lobectomy	N0	No	Well-differentiated	Acinar	Grade 3	ⅠB
2006	male	70	GE ST	0.542	0.15	PSN	3	>2cm	RUL	periphery	Lobular	Yes	YES	7.4	Nonsmoker	Lobectomy	N0	No	Moderately differentiated	Acinar	Grade 3	ⅠB
2006	male	64	GE Pro	0.438	0.209	PSN	1.6	1-2cm	LUL	periphery	Spiculated	No	NO	#NULL!	Current or former smoker	Lobectomy	N0	No	Moderately differentiated	Acinar	Grade 3	ⅠA
2006	male	52	GE VCT	0.858	0.08	SN	1.9	1-2cm	RUL	periphery	Spiculated	No	NO	#NULL!	Nonsmoker	Lobectomy	N1	Yes	Moderately differentiated	Acinar	Grade 3	ⅡA
2006	female	52	GE Pro	0.416	0.098	PSN	1.6	1-2cm	LUL	periphery	Lobular	No	NO	#NULL!	Nonsmoker	Lobectomy	N0	No	Well-differentiated	MIA	Grade 1	ⅠB
2006	female	55	GE Pro	0.233	0.141	PSN	1.9	1-2cm	LLL	periphery	Lobular	No	NO	#NULL!	Nonsmoker	Lobectomy	N0	No	Well-differentiated	Acinar	Grade 3	ⅠB
2007	male	61	GE ST	0.006	0.675	GGO	2.5	>2cm	LUL	periphery	Lobular	No	YES	1.1	Nonsmoker	Lobectomy	N0	No	Well-differentiated	Acinar	Grade 3	ⅠA
2007	female	55	GE ST	0.904	0.001	SN	2.7	>2cm	LUL	center	Lobular	Yes	YES	7	Nonsmoker	Lobectomy	N0	No	Moderately differentiated	Acinar	Grade 3	ⅠB
2007	female	72	GE ST	0.663	0.049	SN	1.6	1-2cm	RUL	periphery	Spiculated	Yes	YES	7.4	Nonsmoker	Lobectomy	N0	No	Moderately differentiated	Acinar	Grade 3	ⅠA
2007	male	84	GE ST	0.591	0.116	SN	1.4	1-2cm	RML	center	Lobular	No	YES	1.8	Nonsmoker	Lobectomy	N0	No	Moderately differentiated	Solid	Grade 4	ⅠB
2007	male	55	GE ST	0.808	0.035	SN	2.6	>2cm	RLL	periphery	Lobular	No	YES	2.9	Nonsmoker	Lobectomy	N0	No	Moderately differentiated	Acinar	Grade 3	ⅠB
2007	male	62	GE VCT	0.623	0.056	SN	1.6	1-2cm	RUL	periphery	Lobular	No	YES	2.9	Current or former smoker	Lobectomy	N0	No	Poorly differentiated	Acinar	Grade 3	ⅠB
2007	female	67	GE ST	0.298	0.281	PSN	2.7	>2cm	RUL	periphery	Lobular	No	YES	2.2	Current or former smoker	Lobectomy	N0	No	Moderately differentiated	Acinar	Grade 3	ⅠA
2007	female	53	GE ST	0.221	0.194	PSN	1.8	1-2cm	RLL	periphery	Lobular	No	YES	2.1	Nonsmoker	Lobectomy	N0	No	Well-differentiated	Acinar	Grade 3	ⅠA
2007	female	67	GE ST	0.927	0.001	SN	2.2	>2cm	RUL	center	Smooth	No	YES	7.5	Nonsmoker	Lobectomy	N0	No	Poorly differentiated	Acinar	Grade 3	ⅠA
2007	male	54	GE ST	0.813	0.011	SN	1.8	1-2cm	RUL	center	Spiculated	No	YES	4.5	Current or former smoker	Lobectomy	N0	No	Moderately differentiated	Acinar	Grade 3	ⅠA
2007	male	59	GE Pro	0.476	0.099	PSN	2.1	>2cm	RUL	periphery	Lobular	No	NO	#NULL!	Current or former smoker	Lobectomy	N0	No	Well-differentiated	Lepidic	Grade 2	ⅠB
2007	female	67	GE Pro	0.471	0.171	SN	1.9	1-2cm	RUL	periphery	Spiculated	No	NO	#NULL!	Current or former smoker	Lobectomy	N0	No	Well-differentiated	Lepidic	Grade 2	ⅠB
2007	female	70	GE Pro	0.06	0.413	PSN	2.5	>2cm	RLL	periphery	Lobular	No	NO	#NULL!	Nonsmoker	Lobectomy	N0	No	Well-differentiated	Lepidic	Grade 2	ⅠA
2007	female	59	GE Pro	0.378	0.118	SN	1.3	1-2cm	RUL	periphery	Lobular	No	NO	#NULL!	Nonsmoker	Lobectomy	N0	No	Well-differentiated	Lepidic	Grade 2	ⅠA
2007	female	59	GE Pro	0.321	0.197	PSN	1.8	1-2cm	LLL	periphery	Lobular	No	NO	#NULL!	Nonsmoker	Lobectomy	N0	No	Well-differentiated	MIA	Grade 1	ⅠA
2007	male	48	TOSHIBA	0	0.967	GGO	1.1	1-2cm	LLL	periphery	Smooth	No	NO	#NULL!	Current or former smoker	Wedge resection	N0	No	Well-differentiated	AIS	Grade 1	ⅠA
2007	male	66	TOSHIBA	0.491	0.078	SN	1.1	1-2cm	LLL	periphery	Spiculated	No	NO	#NULL!	Current or former smoker	Wedge resection	N0	No	Well-differentiated	Lepidic	Grade 2	ⅠB
2007	male	56	TOSHIBA	0.905	0.003	SN	2.7	>2cm	LUL	periphery	Spiculated	Yes	NO	#NULL!	Current or former smoker	Lobectomy	N0	No	Moderately differentiated	Papillary	Grade 3	ⅠB
2007	male	54	TOSHIBA	0.105	0.218	PSN	1.7	1-2cm	RLL	periphery	Spiculated	No	NO	#NULL!	Current or former smoker	Lobectomy	N0	No	Well-differentiated	MIA	Grade 1	ⅠA
2007	female	68	TOSHIBA	0.168	0.349	PSN	1	≤1cm	RLL	periphery	Lobular	No	NO	#NULL!	Nonsmoker	Wedge resection	N0	No	Well-differentiated	MIA	Grade 1	ⅠB
2007	female	72	TOSHIBA	0.423	0.121	PSN	2.5	>2cm	RUL	periphery	Lobular	No	NO	#NULL!	Nonsmoker	Lobectomy	N0	No	Well-differentiated	Acinar	Grade 3	ⅠB
2007	male	37	TOSHIBA	0.68	0.089	PSN	2.2	>2cm	RLL	center	Lobular	No	NO	#NULL!	Current or former smoker	Lobectomy	N0	No	Moderately differentiated	Acinar	Grade 3	ⅠB
2008	female	51	GE ST	0.69	0.159	SN	2.1	>2cm	RUL	periphery	Lobular	No	YES	2.5	Nonsmoker	Lobectomy	N0	No	Moderately differentiated	Acinar	Grade 3	ⅠB
2008	female	57	GE ST	0.51	0.092	PSN	3	>2cm	RLL	periphery	Lobular	No	YES	1.2	Nonsmoker	Lobectomy	N0	No	Well-differentiated	Acinar	Grade 3	ⅠB
2008	female	46	GE Ultra	0.588	0.134	PSN	1.8	1-2cm	RUL	center	Lobular	No	YES	3.2	Nonsmoker	Lobectomy	N0	No	Moderately differentiated	Micropapillary	Grade 4	ⅠA
2008	female	61	TOSHIBA	0.942	0	SN	1.6	1-2cm	RUL	periphery	Spiculated	Yes	YES	2.7	Nonsmoker	Lobectomy	N2	Yes	Poorly differentiated	Acinar	Grade 3	ⅢA
2008	male	57	GE ST	0.657	0.095	PSN	3	>2cm	LUL	periphery	Lobular	No	YES	5	Current or former smoker	Lobectomy	N0	No	Moderately differentiated	Acinar	Grade 3	ⅠB
2008	female	73	GE VCT	0.558	0.142	SN	1.8	1-2cm	LLL	periphery	Spiculated	No	YES	2.9	Nonsmoker	Lobectomy	N0	No	Moderately differentiated	Acinar	Grade 3	ⅠB
2008	male	54	GE ST	0.354	0.148	PSN	2.8	>2cm	RUL	periphery	Lobular	No	YES	2.1	Nonsmoker	Lobectomy	N0	No	Well-differentiated	Papillary	Grade 3	ⅠB
2008	female	51	GE ST	0.679	0.018	SN	2.4	>2cm	LUL	center	Spiculated	No	YES	2.3	Nonsmoker	Lobectomy	N0	No	Moderately differentiated	Acinar	Grade 3	ⅠB
2008	female	67	GE Ultra	0	0.919	GGO	1.5	1-2cm	RUL	periphery	Smooth	No	YES	0.5	Nonsmoker	Wedge resection	N0	No	Well-differentiated	AIS	Grade 1	ⅠA
2008	male	69	GE Ultra	0.404	0.212	SN	2.1	>2cm	LUL	periphery	Spiculated	No	NO	#NULL!	Nonsmoker	Lobectomy	N0	No	Moderately differentiated	Acinar	Grade 3	ⅠA
2008	female	56	TOSHIBA	0.27	0.217	PSN	2	1-2cm	RUL	center	Spiculated	No	NO	#NULL!	Nonsmoker	Lobectomy	N0	No	Well-differentiated	Acinar	Grade 3	ⅠA
2008	female	57	TOSHIBA	0.117	0.329	PSN	1.7	1-2cm	LLL	periphery	Spiculated	No	NO	#NULL!	Nonsmoker	Lobectomy	N0	No	Well-differentiated	AIS	Grade 1	ⅠB
2008	male	63	TOSHIBA	0.611	0.092	SN	2.1	>2cm	LUL	periphery	Spiculated	No	NO	#NULL!	Current or former smoker	Lobectomy	N0	No	Moderately differentiated	Acinar	Grade 3	ⅠB
2008	female	37	TOSHIBA	0.129	0.18	PSN	0.6	≤1cm	RLL	periphery	Spiculated	No	NO	#NULL!	Nonsmoker	Lobectomy	N0	No	Well-differentiated	Acinar	Grade 3	ⅠA
2008	female	64	GE Ultra	0.167	0.209	PSN	2.1	>2cm	LUL	center	Lobular	No	NO	#NULL!	Nonsmoker	Wedge resection	N0	No	Well-differentiated	MIA	Grade 1	ⅠA
2008	female	58	TOSHIBA	0.572	0.02	PSN	2.3	>2cm	LLL	periphery	Spiculated	No	NO	#NULL!	Nonsmoker	Lobectomy	N0	No	Moderately differentiated	Acinar	Grade 3	ⅠB
2008	male	72	TOSHIBA	0.796	0.005	SN	2	1-2cm	LUL	periphery	Spiculated	Yes	NO	#NULL!	Nonsmoker	Lobectomy	N0	No	Moderately differentiated	Papillary	Grade 3	ⅠB
2008	female	50	TOSHIBA	0.049	0.38	PSN	1	≤1cm	LLL	periphery	Spiculated	No	NO	#NULL!	Nonsmoker	Lobectomy	N0	No	Well-differentiated	AIS	Grade 1	ⅠA
2008	male	78	TOSHIBA	0.598	0.028	PSN	2.2	>2cm	LUL	periphery	Spiculated	No	NO	#NULL!	Current or former smoker	Lobectomy	N0	No	Moderately differentiated	Acinar	Grade 3	ⅠA
2008	male	51	GE VCT	0.63	0.111	SN	2.1	>2cm	LUL	center	Spiculated	No	NO	#NULL!	Nonsmoker	Lobectomy	N0	No	Moderately differentiated	Acinar	Grade 3	ⅠA
2008	male	51	GE VCT	0.666	0.092	SN	1.6	1-2cm	LUL	periphery	Spiculated	No	NO	#NULL!	Nonsmoker	Lobectomy	N0	No	Moderately differentiated	Acinar	Grade 3	ⅠA
2008	female	57	GE VCT	0.101	0.099	GGO	1.5	1-2cm	LUL	periphery	Lobular	No	NO	#NULL!	Nonsmoker	Lobectomy	N0	No	Well-differentiated	Acinar	Grade 3	ⅠA
2008	male	43	TOSHIBA	0.99	0	SN	2.9	>2cm	RUL	center	Spiculated	Yes	NO	#NULL!	Current or former smoker	Lobectomy	N2	Yes	Moderately differentiated	Papillary	Grade 3	ⅢA
2008	female	53	TOSHIBA	0.351	0.131	PSN	1.8	1-2cm	RUL	periphery	Lobular	No	NO	#NULL!	Nonsmoker	Lobectomy	N0	No	Well-differentiated	Lepidic	Grade 2	ⅠA
2008	female	75	GE VCT	0.235	0.115	PSN	1.9	1-2cm	RLL	periphery	Smooth	No	NO	#NULL!	Nonsmoker	Segementectomy	N0	No	Well-differentiated	AIS	Grade 1	ⅠB
2008	female	52	TOSHIBA	0.271	0.331	PSN	1.5	1-2cm	RUL	periphery	Smooth	No	NO	#NULL!	Nonsmoker	Wedge resection	N0	No	Well-differentiated	Acinar	Grade 3	ⅠA
2008	female	56	TOSHIBA	0.282	0.193	PSN	1.3	1-2cm	LLL	periphery	Lobular	No	NO	#NULL!	Nonsmoker	Lobectomy	N0	No	Well-differentiated	Lepidic	Grade 2	ⅠB
2008	female	70	TOSHIBA	0.218	0.297	PSN	1.4	1-2cm	RUL	periphery	Smooth	No	NO	#NULL!	Nonsmoker	Lobectomy	N0	No	Well-differentiated	Papillary	Grade 3	ⅠA
2008	male	57	GE VCT	0.095	0.044	GGO	1.7	1-2cm	RUL	periphery	Smooth	No	NO	#NULL!	Nonsmoker	Lobectomy	N0	No	Well-differentiated	Lepidic	Grade 2	ⅠB
2009	male	58	GE ST	0.628	0.045	SN	2.2	>2cm	RUL	periphery	Lobular	No	YES	1.7	Nonsmoker	Lobectomy	N0	No	Moderately differentiated	Lepidic	Grade 2	ⅠB
2009	female	59	GE VCT	0.9	0.006	SN	1.5	1-2cm	RUL	periphery	Lobular	Yes	YES	3.1	Nonsmoker	Lobectomy	N1	Yes	Moderately differentiated	Acinar	Grade 3	ⅡA
2009	female	63	GE ST	0.678	0.085	SN	2	1-2cm	RML	periphery	Lobular	No	YES	2.3	Nonsmoker	Lobectomy	N0	No	Moderately differentiated	Acinar	Grade 3	ⅠB
2009	female	55	GE VCT	0.112	0.366	PSN	1.7	1-2cm	RUL	periphery	Lobular	No	YES	0.7	Nonsmoker	Lobectomy	N0	No	Poorly differentiated	Acinar	Grade 3	ⅠA
2009	male	63	GE ST	0.631	0.023	SN	2.6	>2cm	LUL	center	Lobular	Yes	YES	2.4	Nonsmoker	Lobectomy	N0	No	Moderately differentiated	Acinar	Grade 3	ⅠA
2009	male	51	GE ST	0.801	0.027	PSN	2.9	>2cm	RUL	periphery	Lobular	Yes	YES	5.3	Current or former smoker	Lobectomy	N0	No	Moderately differentiated	Papillary	Grade 3	ⅠB
2009	male	61	GE ST	0.778	0.021	SN	1.4	1-2cm	RUL	periphery	Spiculated	No	YES	3.8	Current or former smoker	Lobectomy	N0	No	Poorly differentiated	Acinar	Grade 3	ⅠB
2009	female	56	GE ST	0	0.666	GGO	2	1-2cm	LUL	periphery	Smooth	No	YES	1.1	Nonsmoker	Lobectomy	N0	No	Well-differentiated	Papillary	Grade 3	ⅠB
2009	female	71	GE ST	0.942	0.003	SN	2.8	>2cm	RUL	periphery	Spiculated	Yes	YES	5	Nonsmoker	Lobectomy	N2	Yes	Poorly differentiated	Acinar	Grade 3	ⅢA
2009	female	55	GE ST	0.477	0.09	PSN	2.3	>2cm	RUL	periphery	Lobular	No	YES	1.1	Nonsmoker	Lobectomy	N0	No	Moderately differentiated	Acinar	Grade 3	ⅠB
2009	female	61	GE ST	0.688	0.042	SN	2	1-2cm	RLL	periphery	Lobular	No	YES	2.1	Nonsmoker	Lobectomy	N0	No	Moderately differentiated	Acinar	Grade 3	ⅠB
2009	female	36	GE ST	0.945	0.013	SN	3	>2cm	RLL	periphery	Lobular	No	YES	5	Nonsmoker	Lobectomy	N0	No	Moderately differentiated	Lepidic	Grade 2	ⅠA
2009	female	73	GE ST	0.78	0.041	SN	2.5	>2cm	RUL	periphery	Lobular	Yes	YES	6.7	Current or former smoker	Lobectomy	N0	No	Moderately differentiated	Acinar	Grade 3	ⅠB
2009	male	52	GE ST	0.825	0.019	SN	2.5	>2cm	LLL	periphery	Lobular	Yes	YES	2.7	Nonsmoker	Lobectomy	N0	No	Moderately differentiated	AIS	Grade 1	ⅠA
2009	male	49	GE ST	0.749	0.015	SN	2.5	>2cm	RLL	periphery	Lobular	No	YES	2.1	Current or former smoker	Lobectomy	N0	No	Moderately differentiated	Solid	Grade 4	ⅠB
2009	female	68	GE ST	0.472	0.18	PSN	3	>2cm	RUL	periphery	Spiculated	Yes	YES	1.2	Nonsmoker	Lobectomy	N0	No	Well-differentiated	Acinar	Grade 3	ⅠB
2009	female	42	GE VCT	0.542	0.014	PSN	1.4	1-2cm	RLL	periphery	Lobular	Yes	YES	1.4	Nonsmoker	Lobectomy	N0	No	Moderately differentiated	Acinar	Grade 3	ⅠB
2009	male	56	GE ST	0.926	0.009	SN	1.9	1-2cm	RUL	center	Lobular	No	YES	2.2	Current or former smoker	Lobectomy	N1	Yes	Moderately differentiated	Acinar	Grade 3	ⅡA
2009	female	56	GE VCT	0.453	0.069	PSN	1.4	1-2cm	LLL	periphery	Lobular	No	NO	#NULL!	Nonsmoker	Lobectomy	N0	No	Well-differentiated	MIA	Grade 1	ⅠB
2009	female	69	GE VCT	0	0.952	GGO	1.6	1-2cm	RLL	periphery	Smooth	No	NO	#NULL!	Nonsmoker	Lobectomy	N0	No	Well-differentiated	AIS	Grade 1	ⅠA
2009	female	65	GE VCT	0.24	0.339	PSN	1.8	1-2cm	LUL	periphery	Spiculated	No	NO	#NULL!	Nonsmoker	Lobectomy	N0	No	Well-differentiated	MIA	Grade 1	ⅠB
2009	female	67	GE VCT	0.659	0.015	PSN	1.5	1-2cm	RUL	periphery	Spiculated	No	NO	#NULL!	Nonsmoker	Lobectomy	N0	No	Well-differentiated	MIA	Grade 1	ⅠB
2009	female	66	GE VCT	0.422	0.023	SN	0.8	≤1cm	RLL	periphery	Smooth	No	NO	#NULL!	Nonsmoker	Lobectomy	N0	No	Well-differentiated	Acinar	Grade 3	ⅠB
2009	male	54	GE VCT	0.218	0.182	PSN	1.6	1-2cm	RUL	periphery	Spiculated	No	NO	#NULL!	Current or former smoker	Lobectomy	N2	Yes	Well-differentiated	Acinar	Grade 3	ⅢA
2009	male	44	GE VCT	0.763	0.032	PSN	2.1	>2cm	LLL	periphery	Spiculated	No	NO	#NULL!	Current or former smoker	Lobectomy	N0	No	Moderately differentiated	Papillary	Grade 3	ⅠB
2009	female	61	GE VCT	0.718	0.054	SN	1.6	1-2cm	RML	periphery	Lobular	No	NO	#NULL!	Nonsmoker	Lobectomy	N0	No	Well-differentiated	Acinar	Grade 3	ⅠB
2009	female	73	GE VCT	0.739	0.019	SN	1.5	1-2cm	RUL	periphery	Lobular	No	NO	#NULL!	Nonsmoker	Lobectomy	N0	No	Well-differentiated	Acinar	Grade 3	ⅠA
2009	female	59	TOSHIBA	0.52	0.167	PSN	1.9	1-2cm	LUL	periphery	Spiculated	No	NO	#NULL!	Nonsmoker	Lobectomy	N0	No	Well-differentiated	MIA	Grade 1	ⅠB
2009	female	61	GE VCT	0.059	0.225	GGO	1	≤1cm	LUL	periphery	Lobular	No	NO	#NULL!	Nonsmoker	Lobectomy	N0	No	Well-differentiated	MIA	Grade 1	ⅠB
2009	female	56	TOSHIBA	0.985	0.003	SN	3	>2cm	LUL	center	Lobular	Yes	NO	#NULL!	Nonsmoker	Lobectomy	N0	No	Moderately differentiated	Papillary	Grade 3	ⅠB
2009	female	65	GE VCT	0.124	0.205	PSN	1.4	1-2cm	RLL	periphery	Lobular	No	NO	#NULL!	Nonsmoker	Lobectomy	N0	No	Well-differentiated	Lepidic	Grade 2	ⅠB
2009	female	62	TOSHIBA	0.383	0.221	PSN	2	1-2cm	RLL	periphery	Lobular	No	NO	#NULL!	Nonsmoker	Lobectomy	N0	No	Well-differentiated	Lepidic	Grade 2	ⅠB
2009	female	62	TOSHIBA	0.396	0.28	PSN	2.2	>2cm	RLL	periphery	Lobular	No	NO	#NULL!	Nonsmoker	Lobectomy	N0	No	Well-differentiated	Lepidic	Grade 2	ⅠB
2009	male	41	TOSHIBA	0.763	0.045	SN	2	1-2cm	LUL	center	Lobular	No	NO	#NULL!	Current or former smoker	Lobectomy	N0	No	Moderately differentiated	Acinar	Grade 3	ⅠA
2009	female	48	GE VCT	0.56	0.032	PSN	1.8	1-2cm	RUL	periphery	Lobular	No	NO	#NULL!	Nonsmoker	Lobectomy	N0	No	Well-differentiated	MIA	Grade 1	ⅠB
2009	female	52	GE VCT	0.298	0.075	PSN	2.6	>2cm	RUL	center	Lobular	No	NO	#NULL!	Nonsmoker	Lobectomy	N0	No	Moderately differentiated	Lepidic	Grade 2	ⅠA
2009	female	55	TOSHIBA	0.019	0.579	GGO	1.9	1-2cm	LLL	periphery	Lobular	No	NO	#NULL!	Nonsmoker	Lobectomy	N0	No	Well-differentiated	MIA	Grade 1	ⅠA
2009	female	46	GE VCT	0.048	0.548	GGO	2.5	>2cm	LLL	periphery	Lobular	No	NO	#NULL!	Nonsmoker	Lobectomy	N0	No	Well-differentiated	MIA	Grade 1	ⅠA
2009	male	61	GE VCT	0.925	0.007	SN	2.5	>2cm	LUL	periphery	Spiculated	No	NO	#NULL!	Current or former smoker	Lobectomy	N0	No	Moderately differentiated	Acinar	Grade 3	ⅠB
2009	male	77	GE VCT	0.762	0.038	SN	1.4	1-2cm	RML	periphery	Spiculated	No	NO	#NULL!	Current or former smoker	Lobectomy	N1	Yes	Moderately differentiated	Acinar	Grade 3	ⅡA
2009	female	60	GE VCT	0.07	0.496	PSN	3	>2cm	RLL	periphery	Lobular	No	NO	#NULL!	Nonsmoker	Lobectomy	N0	No	Well-differentiated	Acinar	Grade 3	ⅠB
2009	female	59	GE VCT	0.478	0.101	PSN	2.4	>2cm	RUL	periphery	Spiculated	No	NO	#NULL!	Current or former smoker	Lobectomy	N0	No	Moderately differentiated	Lepidic	Grade 2	ⅠB
2009	male	63	GE VCT	0.902	0.026	SN	2.6	>2cm	RLL	periphery	Lobular	No	NO	#NULL!	Nonsmoker	Lobectomy	N2	Yes	Moderately differentiated	Acinar	Grade 3	ⅢA
2009	female	74	GE VCT	0.908	0.002	SN	2.3	>2cm	RUL	center	Lobular	No	NO	#NULL!	Nonsmoker	Lobectomy	N1	Yes	Moderately differentiated	Acinar	Grade 3	ⅡA
2009	female	54	GE VCT	0.062	0.238	GGO	1.4	1-2cm	RLL	periphery	Smooth	No	NO	#NULL!	Nonsmoker	Wedge resection	N0	No	Well-differentiated	MIA	Grade 1	ⅠA
2009	male	45	GE VCT	0.264	0.26	PSN	1.6	1-2cm	LUL	periphery	Spiculated	No	NO	#NULL!	Current or former smoker	Lobectomy	N0	No	Moderately differentiated	Acinar	Grade 3	ⅠA
2009	female	64	GE VCT	0.108	0.431	PSN	1.1	1-2cm	RLL	periphery	Lobular	No	NO	#NULL!	Nonsmoker	Lobectomy	N0	No	Well-differentiated	AIS	Grade 1	ⅠA
2010	female	58	TOSHIBA	0.663	0.018	SN	1.7	1-2cm	RLL	periphery	Spiculated	No	YES	1.5	Nonsmoker	Lobectomy	N0	No	Moderately differentiated	Acinar	Grade 3	ⅠA
2010	male	53	TOSHIBA	0.529	0.195	SN	2.8	>2cm	RUL	periphery	Lobular	No	YES	3.2	Current or former smoker	Lobectomy	N0	No	Poorly differentiated	Acinar	Grade 3	ⅠA
2010	female	47	GE ST	0.892	0.016	SN	2.1	>2cm	RUL	periphery	Lobular	No	YES	7.8	Nonsmoker	Lobectomy	N1	Yes	Poorly differentiated	Solid	Grade 4	ⅡA
2010	female	56	GE ST	0.777	0.05	SN	2.7	>2cm	RLL	periphery	Spiculated	No	YES	4.5	Nonsmoker	Lobectomy	N0	No	Moderately differentiated	Papillary	Grade 3	ⅠB
2010	male	80	GE ST	0.854	0.012	SN	1.4	1-2cm	LLL	periphery	Spiculated	No	YES	4.2	Current or former smoker	Lobectomy	N1	Yes	Moderately differentiated	Acinar	Grade 3	ⅡA
2010	male	50	GE ST	0.552	0.086	PSN	2.1	>2cm	RUL	periphery	Lobular	No	YES	1.9	Current or former smoker	Lobectomy	N0	No	Well-differentiated	Acinar	Grade 3	ⅠB
2010	male	71	GE VCT	0.746	0.026	SN	2.2	>2cm	LUL	periphery	Spiculated	No	YES	2.8	Nonsmoker	Wedge resection	N0	No	Moderately differentiated	Acinar	Grade 3	ⅠB
2010	female	44	TOSHIBA	0.851	0.001	SN	2.4	>2cm	LLL	periphery	Spiculated	Yes	YES	3.2	Nonsmoker	Lobectomy	N0	No	Moderately differentiated	Papillary	Grade 3	ⅠA
2010	female	47	GE ST	0.863	0.029	SN	2.7	>2cm	RML	periphery	Spiculated	No	YES	9.7	Nonsmoker	Lobectomy	N2	Yes	Poorly differentiated	Acinar	Grade 3	ⅢA
2010	male	55	GE ST	0.916	0.012	SN	1.8	1-2cm	RUL	center	Spiculated	No	YES	1.7	Current or former smoker	Lobectomy	N0	No	Poorly differentiated	Acinar	Grade 3	ⅠA
2010	female	63	TOSHIBA	0.702	0.074	SN	2	1-2cm	RUL	periphery	Spiculated	Yes	YES	6.4	Current or former smoker	Lobectomy	N0	No	Moderately differentiated	Acinar	Grade 3	ⅠA
2010	male	58	GE ST	0.902	0.006	SN	1.9	1-2cm	RUL	center	Lobular	No	YES	7.4	Current or former smoker	Lobectomy	N0	No	Moderately differentiated	Papillary	Grade 3	ⅠA
2010	female	57	GE VCT	0.026	0.755	GGO	1.4	1-2cm	LUL	periphery	Spiculated	No	YES	0.8	Nonsmoker	Lobectomy	N0	No	Well-differentiated	Lepidic	Grade 2	ⅠA
2010	female	45	GE ST	0.335	0.354	PSN	2.7	>2cm	RUL	periphery	Lobular	No	YES	1.1	Nonsmoker	Lobectomy	N0	No	Moderately differentiated	Acinar	Grade 3	ⅠB
2010	male	73	GE ST	0.89	0.024	SN	3	>2cm	LLL	periphery	Lobular	Yes	YES	1.8	Nonsmoker	Lobectomy	N0	No	Moderately differentiated	Acinar	Grade 3	ⅠB
2010	female	51	TOSHIBA	0.978	0.004	SN	2.6	>2cm	RLL	center	Lobular	Yes	YES	5.2	Nonsmoker	Lobectomy	N2	Yes	Moderately differentiated	Acinar	Grade 3	ⅢA
2010	female	69	GE VCT	0.935	0.004	SN	1.5	1-2cm	RUL	periphery	Lobular	Yes	YES	7.2	Current or former smoker	Lobectomy	N0	No	Poorly differentiated	Acinar	Grade 3	ⅠB
2010	female	48	GE ST	0.924	0.01	SN	2.2	>2cm	RLL	periphery	Lobular	No	YES	8.4	Nonsmoker	Lobectomy	N2	Yes	Moderately differentiated	Acinar	Grade 3	ⅢA
2010	female	73	GE ST	0.921	0.005	SN	1.8	1-2cm	LUL	periphery	Spiculated	Yes	YES	4.5	Nonsmoker	Lobectomy	N0	No	Moderately differentiated	Solid	Grade 4	ⅠB
2010	male	76	GE ST	0.978	0.001	SN	2.8	>2cm	LLL	periphery	Lobular	No	YES	7.8	Current or former smoker	Lobectomy	N0	No	Moderately differentiated	Papillary	Grade 3	ⅠB
2010	male	46	GE ST	0.769	0.027	SN	2.1	>2cm	RUL	periphery	Lobular	No	YES	5.3	Current or former smoker	Lobectomy	N0	No	Moderately differentiated	Papillary	Grade 3	ⅠB
2010	male	77	GE ST	0.606	0.159	SN	1.3	1-2cm	RUL	periphery	Spiculated	No	YES	4	Current or former smoker	Lobectomy	N0	No	Poorly differentiated	Acinar	Grade 3	ⅠA
2010	female	57	GE ST	0.423	0.085	PSN	3	>2cm	RUL	periphery	Lobular	No	YES	0.9	Nonsmoker	Lobectomy	N0	No	Moderately differentiated	Papillary	Grade 3	ⅠA
2010	male	59	GE ST	0.881	0.058	SN	2.9	>2cm	LUL	periphery	Spiculated	Yes	YES	5.6	Current or former smoker	Lobectomy	N0	No	Moderately differentiated	Variants	#NULL!	ⅠA
2010	male	48	GE ST	0.046	0.621	GGO	1.1	1-2cm	RLL	periphery	Smooth	No	YES	0.3	Current or former smoker	Lobectomy	N0	No	Well-differentiated	AIS	Grade 1	ⅠA
2010	female	59	GE ST	0.057	0.815	PSN	2	1-2cm	LUL	periphery	Lobular	No	YES	1	Nonsmoker	Lobectomy	N0	No	Well-differentiated	MIA	Grade 1	ⅠB
2010	female	71	TOSHIBA	0.994	0	SN	2.9	>2cm	RUL	periphery	Spiculated	No	YES	4.2	Nonsmoker	Lobectomy	N0	No	Moderately differentiated	Acinar	Grade 3	ⅠB
2010	male	48	GE ST	0.001	0.407	GGO	1.4	1-2cm	RLL	periphery	Lobular	No	YES	0.7	Current or former smoker	Lobectomy	N0	No	Well-differentiated	AIS	Grade 1	ⅠB
2010	female	58	TOSHIBA	0.065	0.12	GGO	1.3	1-2cm	LUL	periphery	Smooth	No	NO	#NULL!	Nonsmoker	Lobectomy	N0	No	Well-differentiated	MIA	Grade 1	ⅠA
2010	male	59	GE VCT	0.452	0.078	PSN	1.5	1-2cm	LUL	periphery	Lobular	No	NO	#NULL!	Current or former smoker	Lobectomy	N0	No	Well-differentiated	Acinar	Grade 3	ⅠA
2010	female	57	GE VCT	0.229	0.291	PSN	2.1	>2cm	RUL	periphery	Lobular	No	NO	#NULL!	Nonsmoker	Lobectomy	N0	No	Poorly differentiated	Papillary	Grade 3	ⅠB
2010	female	55	GE VCT	0.168	0.199	PSN	1.7	1-2cm	RLL	periphery	Smooth	No	NO	#NULL!	Nonsmoker	Lobectomy	N0	No	Well-differentiated	MIA	Grade 1	ⅠA
2010	female	40	TOSHIBA	0.634	0.125	PSN	2.5	>2cm	RML	periphery	Lobular	No	NO	#NULL!	Nonsmoker	Lobectomy	N0	No	Moderately differentiated	Papillary	Grade 3	ⅠB
2010	female	66	GE VCT	0.111	0.138	PSN	2.7	>2cm	LUL	periphery	Spiculated	No	NO	#NULL!	Nonsmoker	Lobectomy	N0	No	Well-differentiated	Acinar	Grade 3	ⅠA
2010	female	69	GE VCT	0.489	0.189	PSN	1.9	1-2cm	RUL	periphery	Spiculated	No	NO	#NULL!	Current or former smoker	Lobectomy	N0	No	Moderately differentiated	Lepidic	Grade 2	ⅠB
2010	male	68	TOSHIBA	0.165	0.226	PSN	1.9	1-2cm	LUL	periphery	Lobular	No	NO	#NULL!	Nonsmoker	Lobectomy	N0	No	Well-differentiated	MIA	Grade 1	ⅠB
2010	female	60	GE VCT	0.012	0.544	GGO	1.3	1-2cm	RLL	periphery	Lobular	No	NO	#NULL!	Nonsmoker	Lobectomy	N0	No	Well-differentiated	AIS	Grade 1	ⅠA
2010	female	45	GE VCT	0.011	0.367	GGO	1.3	1-2cm	RUL	periphery	Lobular	No	NO	#NULL!	Current or former smoker	Lobectomy	N0	No	Well-differentiated	AIS	Grade 1	ⅠA
2010	female	53	GE Ultra	0.106	0.178	PSN	1.3	1-2cm	RUL	periphery	Lobular	No	NO	#NULL!	Nonsmoker	Lobectomy	N0	No	Well-differentiated	Lepidic	Grade 2	ⅠB
2010	male	61	GE VCT	0.717	0.114	SN	1.6	1-2cm	RUL	center	Spiculated	No	NO	#NULL!	Current or former smoker	Lobectomy	N0	No	Moderately differentiated	Acinar	Grade 3	ⅠA
2010	female	70	GE VCT	0.294	0.099	PSN	3	>2cm	LUL	center	Lobular	No	NO	#NULL!	Current or former smoker	Lobectomy	N0	No	Well-differentiated	AIS	Grade 1	ⅠB
2010	female	72	GE VCT	0.016	0.37	GGO	1.5	1-2cm	RUL	periphery	Lobular	No	NO	#NULL!	Nonsmoker	Wedge resection	N0	No	Well-differentiated	AIS	Grade 1	ⅠA
2010	male	77	GE VCT	0.958	0.005	SN	2.8	>2cm	LLL	center	Spiculated	No	NO	#NULL!	Nonsmoker	Lobectomy	N0	No	Moderately differentiated	Acinar	Grade 3	ⅠA
2010	female	53	TOSHIBA	0.694	0.057	SN	2.7	>2cm	LUL	center	Lobular	Yes	NO	#NULL!	Nonsmoker	Lobectomy	N0	No	Well-differentiated	Acinar	Grade 3	ⅠB
2010	female	58	GE VCT	0.313	0.098	PSN	1.3	1-2cm	LLL	periphery	Lobular	No	NO	#NULL!	Nonsmoker	Lobectomy	N0	No	Well-differentiated	MIA	Grade 1	ⅠA
2010	female	72	TOSHIBA	0.148	0.151	PSN	1.5	1-2cm	LUL	center	Lobular	No	NO	#NULL!	Nonsmoker	Lobectomy	N0	No	Well-differentiated	MIA	Grade 1	ⅠB
2010	male	76	GE VCT	0.34	0.184	PSN	2	1-2cm	RUL	periphery	Spiculated	No	NO	#NULL!	Current or former smoker	Lobectomy	N0	No	Well-differentiated	Lepidic	Grade 2	ⅠB
2010	female	57	GE VCT	0.563	0.072	SN	1.3	1-2cm	LUL	periphery	Lobular	No	NO	#NULL!	Nonsmoker	Wedge resection	N0	No	Moderately differentiated	Acinar	Grade 3	ⅠB
2010	female	59	TOSHIBA	0.001	0.715	GGO	1.2	1-2cm	RUL	periphery	Lobular	No	NO	#NULL!	Nonsmoker	Wedge resection	N0	No	Well-differentiated	AIS	Grade 1	ⅠA
2010	male	55	GE VCT	0.113	0.453	PSN	2	1-2cm	RML	periphery	Spiculated	No	NO	#NULL!	Current or former smoker	Lobectomy	N0	No	Well-differentiated	Lepidic	Grade 2	ⅠB
2010	male	57	GE VCT	0.07	0.784	GGO	0.9	≤1cm	RUL	periphery	Smooth	No	NO	#NULL!	Current or former smoker	Lobectomy	N0	No	Well-differentiated	AIS	Grade 1	ⅠA
2010	female	41	GE VCT	0.118	0.191	PSN	1.5	1-2cm	LUL	periphery	Smooth	No	NO	#NULL!	Nonsmoker	Lobectomy	N0	No	Well-differentiated	Variants	#NULL!	ⅠA
2010	female	34	GE VCT	0.429	0.311	SN	1.6	1-2cm	RLL	periphery	Smooth	No	NO	#NULL!	Nonsmoker	Lobectomy	N0	No	Well-differentiated	Variants	#NULL!	ⅠA
2010	male	69	GE VCT	0.079	0.414	PSN	1.3	1-2cm	RLL	periphery	Smooth	No	NO	#NULL!	Nonsmoker	Lobectomy	N0	No	Well-differentiated	AIS	Grade 1	ⅠA
2010	female	47	TOSHIBA	0	0.882	GGO	0.9	≤1cm	RUL	periphery	Smooth	No	NO	#NULL!	Nonsmoker	Lobectomy	N0	No	Well-differentiated	AIS	Grade 1	ⅠA
2010	male	68	GE VCT	0.913	0.005	SN	2.2	>2cm	LLL	periphery	Lobular	Yes	NO	#NULL!	Nonsmoker	Lobectomy	N0	No	Poorly differentiated	Solid	Grade 4	ⅠB
2010	male	65	TOSHIBA	0.823	0.033	SN	1.6	1-2cm	RUL	periphery	Spiculated	Yes	NO	#NULL!	Current or former smoker	Lobectomy	N0	No	Moderately differentiated	Acinar	Grade 3	ⅠA
2010	male	48	TOSHIBA	0.048	0.674	PSN	2	1-2cm	RUL	periphery	Smooth	No	NO	#NULL!	Current or former smoker	Lobectomy	N0	No	Well-differentiated	Lepidic	Grade 2	ⅠA
2010	female	74	TOSHIBA	0.764	0.015	SN	2.3	>2cm	RLL	periphery	Spiculated	No	NO	#NULL!	Nonsmoker	Lobectomy	N0	No	Well-differentiated	Lepidic	Grade 2	ⅠB
2010	female	64	GE VCT	0.515	0.196	SN	1.7	1-2cm	LLL	periphery	Lobular	No	NO	#NULL!	Nonsmoker	Lobectomy	N0	No	Well-differentiated	Lepidic	Grade 2	ⅠA
2010	male	54	GE VCT	0.097	0.243	PSN	1.6	1-2cm	RUL	periphery	Lobular	No	NO	#NULL!	Current or former smoker	Lobectomy	N0	No	Well-differentiated	Acinar	Grade 3	ⅠA
2010	female	62	GE VCT	0.995	0	SN	2.3	>2cm	RUL	center	Smooth	Yes	NO	#NULL!	Nonsmoker	Lobectomy	N0	No	Moderately differentiated	Acinar	Grade 3	ⅠB
2010	male	56	TOSHIBA	0.591	0.106	SN	2.4	>2cm	RUL	periphery	Spiculated	No	NO	#NULL!	Current or former smoker	Lobectomy	N1	Yes	Moderately differentiated	Acinar	Grade 3	ⅡA
2010	female	62	TOSHIBA	0.062	0.195	GGO	1	≤1cm	RML	periphery	Smooth	No	NO	#NULL!	Nonsmoker	Lobectomy	N0	No	Well-differentiated	AIS	Grade 1	ⅠA
2010	female	59	GE VCT	0.048	0.251	GGO	1.3	1-2cm	RUL	periphery	Lobular	No	NO	#NULL!	Current or former smoker	Lobectomy	N0	No	Well-differentiated	MIA	Grade 1	ⅠA
2010	female	47	GE VCT	0.307	0.051	SN	1.7	1-2cm	RLL	periphery	Spiculated	No	NO	#NULL!	Nonsmoker	Lobectomy	N0	No	Moderately differentiated	Acinar	Grade 3	ⅠA
2010	male	64	GE VCT	0.858	0.065	SN	1.8	1-2cm	RUL	center	Smooth	No	NO	#NULL!	Current or former smoker	Lobectomy	N0	No	Moderately differentiated	Acinar	Grade 3	ⅠA
2010	female	52	GE VCT	0	0.486	GGO	0.9	≤1cm	RUL	periphery	Smooth	No	NO	#NULL!	Nonsmoker	Wedge resection	N0	No	Well-differentiated	AIS	Grade 1	ⅠA
2011	male	54	TOSHIBA	0.843	0.021	SN	2.9	>2cm	RUL	periphery	Spiculated	No	YES	3	Current or former smoker	Lobectomy	N0	No	Moderately differentiated	Acinar	Grade 3	ⅠB
2011	female	70	TOSHIBA	0.805	0.02	SN	2.1	>2cm	LUL	center	Spiculated	No	YES	4.4	Nonsmoker	Lobectomy	N0	No	Moderately differentiated	Acinar	Grade 3	ⅠA
2011	female	51	TOSHIBA	0.002	0.429	GGO	1.2	1-2cm	RLL	periphery	Smooth	No	YES	0.4	Nonsmoker	Lobectomy	N0	No	Well-differentiated	AIS	Grade 1	ⅠA
2011	male	56	TOSHIBA	0.972	0.002	SN	2.5	>2cm	RLL	periphery	Spiculated	No	YES	8.5	Nonsmoker	Lobectomy	N2	Yes	Poorly differentiated	Acinar	Grade 3	ⅢA
2011	male	55	GE ST	0.872	0.03	SN	2.3	>2cm	RUL	center	Lobular	No	YES	5.2	Current or former smoker	Lobectomy	N2	Yes	Poorly differentiated	Solid	Grade 4	ⅢA
2011	female	41	GE ST	0.743	0.09	SN	1.8	1-2cm	LUL	periphery	Spiculated	No	YES	2.8	Nonsmoker	Lobectomy	N0	No	Moderately differentiated	Acinar	Grade 3	ⅠA
2011	male	56	GE ST	0.919	0.031	SN	3	>2cm	RUL	periphery	Spiculated	No	YES	8.3	Current or former smoker	Lobectomy	N0	No	Poorly differentiated	Solid	Grade 4	ⅠA
2011	male	63	GE VCT	0.938	0.01	SN	2.2	>2cm	RUL	periphery	Spiculated	No	YES	6.5	Nonsmoker	Lobectomy	N0	No	Moderately differentiated	Acinar	Grade 3	ⅠB
2011	female	44	GE ST	0.863	0.021	SN	1.8	1-2cm	RUL	periphery	Spiculated	No	YES	2.6	Nonsmoker	Lobectomy	N0	No	Moderately differentiated	Acinar	Grade 3	ⅠA
2011	male	58	GE ST	0.78	0.023	SN	2.4	>2cm	LUL	periphery	Spiculated	No	YES	4	Nonsmoker	Lobectomy	N0	No	Moderately differentiated	Acinar	Grade 3	ⅠB
2011	female	70	GE ST	0.666	0.15	SN	1.7	1-2cm	LUL	periphery	Spiculated	No	YES	2	Nonsmoker	Lobectomy	N2	Yes	Moderately differentiated	Acinar	Grade 3	ⅢA
2011	female	63	GE ST	0.809	0.03	SN	2.4	>2cm	LUL	periphery	Spiculated	No	YES	3.3	Nonsmoker	Lobectomy	N0	No	Moderately differentiated	Acinar	Grade 3	ⅠB
2011	male	63	GE ST	0.961	0.006	SN	2.6	>2cm	LUL	periphery	Lobular	No	YES	11.6	Nonsmoker	Lobectomy	N2	Yes	Well-differentiated	Variants	#NULL!	ⅢA
2011	male	50	GE ST	0.892	0.028	SN	3	>2cm	RLL	periphery	Lobular	No	YES	6.8	Nonsmoker	Wedge resection	N2	Yes	Moderately differentiated	Acinar	Grade 3	ⅢA
2011	female	66	GE ST	0.586	0.059	SN	2.2	>2cm	LLL	periphery	Lobular	No	YES	2.5	Nonsmoker	Lobectomy	N0	No	Well-differentiated	Acinar	Grade 3	ⅠA
2011	male	58	GE ST	0.449	0.215	PSN	2.8	>2cm	RUL	periphery	Lobular	No	YES	1.8	Current or former smoker	Lobectomy	N0	No	Moderately differentiated	Papillary	Grade 3	ⅠB
2011	male	37	GE ST	0.991	0	SN	2.2	>2cm	RUL	center	Spiculated	No	YES	3.6	Current or former smoker	Lobectomy	N2	Yes	Moderately differentiated	Acinar	Grade 3	ⅢA
2011	male	43	GE ST	0.95	0.02	SN	2.7	>2cm	RML	periphery	Lobular	No	YES	4.6	Nonsmoker	Lobectomy	N0	No	Moderately differentiated	Papillary	Grade 3	ⅠA
2011	male	64	GE ST	0.381	0.043	SN	1.6	1-2cm	LUL	periphery	Lobular	No	YES	2.1	Current or former smoker	Lobectomy	N0	No	Well-differentiated	Acinar	Grade 3	ⅠA
2011	male	53	GE VCT	0.386	0.217	PSN	1.8	1-2cm	RUL	periphery	Lobular	No	YES	0.8	Current or former smoker	Lobectomy	N1	Yes	Moderately differentiated	Acinar	Grade 3	ⅡA
2011	male	55	GE ST	0.381	0.402	PSN	1.5	1-2cm	LUL	center	Spiculated	No	YES	4.1	Current or former smoker	Lobectomy	N0	No	Moderately differentiated	Lepidic	Grade 2	ⅠB
2011	female	50	GE ST	0.828	0.022	SN	2.7	>2cm	RUL	periphery	Smooth	No	YES	1.7	Nonsmoker	Lobectomy	N0	No	Well-differentiated	Papillary	Grade 3	ⅠB
2011	female	74	GE ST	0.756	0.029	SN	1.4	1-2cm	RLL	periphery	Lobular	No	YES	1.1	Current or former smoker	Lobectomy	N0	No	Moderately differentiated	Acinar	Grade 3	ⅠA
2011	female	54	GE ST	0.961	0.001	SN	2.4	>2cm	LLL	periphery	Lobular	No	YES	5.2	Nonsmoker	Lobectomy	N0	No	Moderately differentiated	Papillary	Grade 3	ⅠA
2011	male	38	GE ST	0.758	0.098	SN	1.8	1-2cm	LUL	periphery	Spiculated	No	YES	9.6	Nonsmoker	Lobectomy	N1	Yes	Moderately differentiated	Lepidic	Grade 2	ⅡA
2011	female	72	GE ST	0.535	0.348	SN	1.9	1-2cm	LUL	periphery	Spiculated	No	YES	3.3	Current or former smoker	Wedge resection	N0	No	Poorly differentiated	Acinar	Grade 3	ⅠB
2011	female	56	GE ST	0.072	0.783	PSN	1	≤1cm	RUL	periphery	Smooth	No	YES	0.4	Nonsmoker	Lobectomy	N0	No	Well-differentiated	MIA	Grade 1	ⅠA
2011	female	66	GE ST	0.303	0.138	PSN	1.7	1-2cm	RUL	periphery	Lobular	No	YES	0.5	Nonsmoker	Lobectomy	N0	No	Well-differentiated	Lepidic	Grade 2	ⅠB
2011	male	57	GE ST	0.975	0	SN	1.6	1-2cm	RUL	center	Spiculated	No	YES	8.1	Current or former smoker	Lobectomy	N0	No	Well-differentiated	MIA	Grade 1	ⅠA
2011	female	45	GE ST	0.778	0.004	PSN	1.6	1-2cm	LLL	periphery	Lobular	No	YES	1.5	Nonsmoker	Wedge resection	N0	No	Moderately differentiated	Acinar	Grade 3	ⅠB
2011	female	52	GE ST	0.841	0.031	SN	2.1	>2cm	LUL	periphery	Lobular	No	YES	5.5	Nonsmoker	Lobectomy	N0	No	Moderately differentiated	Acinar	Grade 3	ⅠB
2011	male	44	GE ST	0.361	0.337	PSN	1.2	1-2cm	RLL	periphery	Spiculated	No	YES	0.6	Current or former smoker	Lobectomy	N0	No	Poorly differentiated	Lepidic	Grade 2	ⅠB
2011	male	56	GE VCT	0.679	0.134	SN	1.4	1-2cm	RUL	periphery	Lobular	No	YES	5.6	Current or former smoker	Lobectomy	N1	Yes	Poorly differentiated	Variants	#NULL!	ⅡA
2011	female	69	GE Ultra	0	0.988	GGO	1.3	1-2cm	RUL	periphery	Smooth	No	NO	#NULL!	Nonsmoker	Lobectomy	N0	No	Well-differentiated	MIA	Grade 1	ⅠA
2011	female	66	GE VCT	0.044	0.619	PSN	1.7	1-2cm	RUL	periphery	Lobular	No	NO	#NULL!	Current or former smoker	Lobectomy	N0	No	Well-differentiated	MIA	Grade 1	ⅠA
2011	female	59	TOSHIBA	0.02	0.506	PSN	1.1	1-2cm	RLL	periphery	Lobular	No	NO	#NULL!	Nonsmoker	Lobectomy	N0	No	Well-differentiated	MIA	Grade 1	ⅠA
2011	male	55	GE VCT	0.004	0.917	GGO	1.8	1-2cm	RUL	periphery	Smooth	No	NO	#NULL!	Current or former smoker	Lobectomy	N0	No	Well-differentiated	AIS	Grade 1	ⅠA
2011	female	70	GE VCT	0	0.662	GGO	0.7	≤1cm	LLL	periphery	Lobular	No	NO	#NULL!	Nonsmoker	Wedge resection	N0	No	Well-differentiated	AIS	Grade 1	ⅠA
2011	male	57	TOSHIBA	0.001	0.907	GGO	1.2	1-2cm	RUL	periphery	Lobular	No	NO	#NULL!	Nonsmoker	Lobectomy	N0	No	Well-differentiated	Acinar	Grade 3	ⅠA
2011	female	53	GE VCT	0	0.948	GGO	1.5	1-2cm	LUL	periphery	Smooth	No	NO	#NULL!	Nonsmoker	Lobectomy	N0	No	Well-differentiated	AIS	Grade 1	ⅠA
2011	female	61	GE ST	0.188	0.26	PSN	1.8	1-2cm	RUL	periphery	Lobular	No	NO	#NULL!	Nonsmoker	Lobectomy	N0	No	Well-differentiated	MIA	Grade 1	ⅠA
2011	female	66	GE VCT	0.05	0.702	GGO	2.2	>2cm	LLL	periphery	Lobular	No	NO	#NULL!	Nonsmoker	Lobectomy	N0	No	Well-differentiated	Lepidic	Grade 2	ⅠA
2011	female	66	GE ST	0.089	0.325	PSN	0.9	≤1cm	RUL	center	Smooth	No	NO	#NULL!	Nonsmoker	Lobectomy	N0	No	Well-differentiated	AIS	Grade 1	ⅠA
2011	male	59	GE ST	0.021	0.439	GGO	0.9	≤1cm	LLL	periphery	Lobular	No	NO	#NULL!	Nonsmoker	Lobectomy	N0	No	Well-differentiated	AIS	Grade 1	ⅠA
2011	male	59	GE VCT	0.831	0.018	SN	2.3	>2cm	LUL	periphery	Spiculated	No	NO	#NULL!	Nonsmoker	Lobectomy	N0	No	Moderately differentiated	Acinar	Grade 3	ⅠB
2011	female	41	GE VCT	0.752	0.055	SN	2	1-2cm	RLL	center	Spiculated	No	NO	#NULL!	Nonsmoker	Lobectomy	N0	No	Moderately differentiated	Acinar	Grade 3	ⅠA
2011	female	70	GE VCT	0.002	0.507	GGO	1	≤1cm	RLL	periphery	Smooth	No	NO	#NULL!	Nonsmoker	Lobectomy	N0	No	Well-differentiated	AIS	Grade 1	ⅠA
2011	female	68	GE VCT	0.08	0.871	GGO	2.4	>2cm	RUL	periphery	Lobular	No	NO	#NULL!	Nonsmoker	Lobectomy	N0	No	Well-differentiated	MIA	Grade 1	ⅠA
2011	male	56	TOSHIBA	0.44	0.092	PSN	2.4	>2cm	RUL	center	Spiculated	No	NO	#NULL!	Current or former smoker	Lobectomy	N0	No	Well-differentiated	Lepidic	Grade 2	ⅠA
2011	male	57	TOSHIBA	0.083	0.247	PSN	2	1-2cm	LUL	center	Lobular	No	NO	#NULL!	Current or former smoker	Lobectomy	N0	No	Well-differentiated	MIA	Grade 1	ⅠA
2011	male	34	TOSHIBA	0.01	0.716	PSN	1.9	1-2cm	RUL	periphery	Smooth	No	NO	#NULL!	Current or former smoker	Wedge resection	N0	No	Well-differentiated	MIA	Grade 1	ⅠA
2011	female	53	GE VCT	0.213	0.238	PSN	1.3	1-2cm	RUL	periphery	Smooth	No	NO	#NULL!	Nonsmoker	Lobectomy	N0	No	Well-differentiated	Acinar	Grade 3	ⅠA
2011	male	66	GE VCT	0.156	0.322	PSN	1.5	1-2cm	LUL	periphery	Lobular	No	NO	#NULL!	Nonsmoker	Lobectomy	N0	No	Well-differentiated	Acinar	Grade 3	ⅠA
2011	male	58	GE VCT	0.082	0.321	GGO	1.5	1-2cm	RLL	periphery	Smooth	No	NO	#NULL!	Current or former smoker	Lobectomy	N0	No	Well-differentiated	Acinar	Grade 3	ⅠA
2011	male	58	GE VCT	0.162	0.495	GGO	1.1	1-2cm	LLL	periphery	Smooth	No	NO	#NULL!	Current or former smoker	Lobectomy	N0	No	Well-differentiated	MIA	Grade 1	ⅠA
2011	female	62	GE VCT	0.244	0.148	PSN	1.4	1-2cm	LLL	periphery	Smooth	No	NO	#NULL!	Nonsmoker	Lobectomy	N0	No	Well-differentiated	Lepidic	Grade 2	ⅠB
2011	female	50	GE VCT	0.117	0.224	PSN	1.9	1-2cm	LUL	periphery	Lobular	No	NO	#NULL!	Nonsmoker	Lobectomy	N0	No	Well-differentiated	Acinar	Grade 3	ⅠB
2011	female	50	GE VCT	0.869	0.026	SN	1.8	1-2cm	LUL	periphery	Smooth	No	NO	#NULL!	Nonsmoker	Lobectomy	N1	Yes	Moderately differentiated	Papillary	Grade 3	ⅡA
2011	male	65	GE VCT	0.033	0.472	GGO	2.2	>2cm	RUL	center	Lobular	No	NO	#NULL!	Nonsmoker	Lobectomy	N0	No	Well-differentiated	Acinar	Grade 3	ⅠA
2011	female	70	GE VCT	0.125	0.357	PSN	2.3	>2cm	RUL	center	Lobular	No	NO	#NULL!	Nonsmoker	Lobectomy	N0	No	Well-differentiated	MIA	Grade 1	ⅠA
2011	female	58	GE VCT	0.366	0.353	PSN	1.7	1-2cm	RUL	center	Lobular	No	NO	#NULL!	Nonsmoker	Lobectomy	N0	No	Well-differentiated	Lepidic	Grade 2	ⅠA
2011	female	39	GE VCT	0.386	0.177	PSN	2	1-2cm	RUL	periphery	Lobular	No	NO	#NULL!	Nonsmoker	Lobectomy	N0	No	Well-differentiated	Acinar	Grade 3	ⅠB
2011	male	74	TOSHIBA	0.028	0.293	PSN	2.2	>2cm	RLL	periphery	Lobular	No	NO	#NULL!	Nonsmoker	Lobectomy	N0	No	Well-differentiated	Lepidic	Grade 2	ⅠA
2011	female	35	GE VCT	0.694	0.125	SN	2.8	>2cm	RML	periphery	Lobular	No	NO	#NULL!	Nonsmoker	Lobectomy	N0	No	Poorly differentiated	Variants	#NULL!	ⅠA
2011	male	44	GE VCT	0.124	0.328	PSN	2	1-2cm	RUL	periphery	Lobular	No	NO	#NULL!	Current or former smoker	Lobectomy	N0	No	Moderately differentiated	Acinar	Grade 3	ⅠA
2011	male	63	GE ST	0.181	0.533	PSN	2.6	>2cm	LUL	periphery	Spiculated	No	NO	#NULL!	Current or former smoker	Lobectomy	N0	No	Moderately differentiated	Acinar	Grade 3	ⅠA
2011	male	65	GE VCT	0.108	0.524	PSN	1.9	1-2cm	RUL	periphery	Smooth	No	NO	#NULL!	Nonsmoker	Lobectomy	N0	No	Well-differentiated	Acinar	Grade 3	ⅠA
2011	male	59	GE VCT	0.017	0.503	PSN	1	≤1cm	RML	periphery	Smooth	No	NO	#NULL!	Nonsmoker	Lobectomy	N0	No	Well-differentiated	MIA	Grade 1	ⅠB
2011	female	74	GE VCT	0.813	0.08	PSN	1.8	1-2cm	LUL	periphery	Lobular	No	NO	#NULL!	Nonsmoker	Lobectomy	N0	No	Well-differentiated	Acinar	Grade 3	ⅠA
2011	male	48	GE VCT	0.252	0.223	PSN	1.6	1-2cm	RUL	periphery	Lobular	No	NO	#NULL!	Current or former smoker	Lobectomy	N0	No	Well-differentiated	MIA	Grade 1	ⅠA
2011	male	55	GE VCT	0.972	0	SN	1.9	1-2cm	LLL	center	Lobular	No	NO	#NULL!	Current or former smoker	Lobectomy	N0	No	Moderately differentiated	Acinar	Grade 3	ⅠA
2011	female	57	GE VCT	0.989	0	SN	2.2	>2cm	RML	center	Lobular	No	NO	#NULL!	Nonsmoker	Lobectomy	N1	Yes	Poorly differentiated	Solid	Grade 4	ⅡA
2011	female	68	TOSHIBA	0.188	0.157	PSN	1.5	1-2cm	RUL	periphery	Lobular	No	NO	#NULL!	Nonsmoker	Lobectomy	N0	No	Well-differentiated	MIA	Grade 1	ⅠB
2011	female	57	TOSHIBA	0	0.756	GGO	1.7	1-2cm	RUL	periphery	Lobular	No	NO	#NULL!	Nonsmoker	Lobectomy	N0	No	Well-differentiated	MIA	Grade 1	ⅠA
2011	female	57	GE VCT	0.05	0.594	PSN	1.5	1-2cm	LUL	periphery	Smooth	No	NO	#NULL!	Nonsmoker	Lobectomy	N0	No	Well-differentiated	Lepidic	Grade 2	ⅠA
2011	female	55	TOSHIBA	0.236	0.197	PSN	1	≤1cm	LUL	periphery	Smooth	No	NO	#NULL!	Nonsmoker	Lobectomy	N0	No	Moderately differentiated	Acinar	Grade 3	ⅠB
2011	female	58	GE VCT	0.354	0.247	SN	1.3	1-2cm	LLL	periphery	Lobular	No	NO	#NULL!	Nonsmoker	Lobectomy	N0	No	Well-differentiated	Acinar	Grade 3	ⅠA
2011	female	73	GE VCT	0.323	0.196	PSN	1.4	1-2cm	LLL	periphery	Lobular	No	NO	#NULL!	Nonsmoker	Lobectomy	N0	No	Well-differentiated	Variants	#NULL!	ⅠA
2011	female	48	TOSHIBA	0.008	0.882	PSN	3	>2cm	RUL	center	Smooth	No	NO	#NULL!	Nonsmoker	Lobectomy	N0	No	Well-differentiated	AIS	Grade 1	ⅠB
2011	male	69	TOSHIBA	0.691	0.051	SN	1.9	1-2cm	RUL	periphery	Spiculated	No	NO	#NULL!	Current or former smoker	Lobectomy	N0	No	Well-differentiated	Acinar	Grade 3	ⅠA
2011	female	68	TOSHIBA	0.007	0.624	GGO	1.6	1-2cm	LLL	periphery	Smooth	No	NO	#NULL!	Nonsmoker	Lobectomy	N0	No	Well-differentiated	AIS	Grade 1	ⅠA
2012	female	59	GE ST	0.852	0.066	SN	3	>2cm	RML	periphery	Lobular	No	YES	7.1	Nonsmoker	Lobectomy	N2	Yes	Moderately differentiated	Acinar	Grade 3	ⅢA
2012	female	60	GE ST	0.359	0.252	PSN	2	1-2cm	LUL	center	Lobular	No	YES	1.1	Nonsmoker	Lobectomy	N0	No	Moderately differentiated	Papillary	Grade 3	ⅠB
2012	female	58	GE VCT	0.005	0.836	GGO	2.3	>2cm	RLL	periphery	Smooth	No	YES	0.6	Nonsmoker	Lobectomy	N0	No	Well-differentiated	Acinar	Grade 3	ⅠA
2012	female	44	GE ST	0.613	0.018	SN	1.7	1-2cm	RLL	periphery	Lobular	No	YES	2.4	Nonsmoker	Lobectomy	N0	No	Moderately differentiated	Acinar	Grade 3	ⅠB
2012	female	63	GE ST	0.956	0.001	SN	1	≤1cm	RML	periphery	Lobular	No	YES	1.8	Nonsmoker	Wedge resection	N0	No	Moderately differentiated	Acinar	Grade 3	ⅠB
2012	male	55	GE ST	0.689	0.018	SN	1.9	1-2cm	RUL	periphery	Spiculated	No	YES	3.2	Nonsmoker	Lobectomy	N0	No	Moderately differentiated	Micropapillary	Grade 4	ⅠB
2012	male	72	GE ST	0.669	0.143	SN	1.6	1-2cm	LLL	periphery	Spiculated	No	YES	3	Current or former smoker	Lobectomy	N0	No	Moderately differentiated	Acinar	Grade 3	ⅠA
2012	female	61	GE ST	0.707	0.113	SN	2.4	>2cm	RLL	periphery	Spiculated	No	YES	2.3	Nonsmoker	Lobectomy	N0	No	Well-differentiated	Papillary	Grade 3	ⅠB
2012	female	59	GE ST	0.842	0.001	PSN	2.7	>2cm	LLL	periphery	Lobular	No	YES	2.4	Nonsmoker	Lobectomy	N0	No	Well-differentiated	Acinar	Grade 3	ⅠA
2012	female	42	GE ST	0.04	0.338	GGO	1.5	1-2cm	RLL	periphery	Lobular	No	YES	0.8	Nonsmoker	Lobectomy	N0	No	Well-differentiated	Lepidic	Grade 2	ⅠA
2012	male	45	TOSHIBA	0.725	0.056	SN	2	1-2cm	RUL	periphery	Lobular	No	YES	5.9	Current or former smoker	Lobectomy	N1	Yes	Moderately differentiated	Acinar	Grade 3	ⅡA
2012	male	59	GE ST	0.8	0.031	SN	1.5	1-2cm	LLL	periphery	Lobular	Yes	YES	1.4	Current or former smoker	Lobectomy	N0	No	Well-differentiated	Acinar	Grade 3	ⅠB
2012	male	53	GE ST	0.459	0.066	PSN	1.4	1-2cm	RUL	periphery	Lobular	No	YES	0.6	Current or former smoker	Lobectomy	N0	No	Well-differentiated	AIS	Grade 1	ⅠA
2012	female	59	GE ST	0.777	0.013	SN	2	1-2cm	LUL	periphery	Spiculated	No	YES	4.9	Nonsmoker	Lobectomy	N2	Yes	Moderately differentiated	Acinar	Grade 3	ⅢA
2012	female	51	TOSHIBA	0.878	0.027	SN	2.1	>2cm	RLL	periphery	Lobular	No	YES	5.3	Nonsmoker	Lobectomy	N2	Yes	Moderately differentiated	Micropapillary	Grade 4	ⅢA
2012	male	53	GE ST	0.958	0.011	SN	3	>2cm	LLL	periphery	Lobular	No	YES	21.7	Current or former smoker	Lobectomy	N0	No	Poorly differentiated	Acinar	Grade 3	ⅠA
2012	male	55	TOSHIBA	0.035	0.762	PSN	2	1-2cm	RUL	periphery	Smooth	No	YES	0.8	Current or former smoker	Lobectomy	N0	No	Well-differentiated	Acinar	Grade 3	ⅠB
2012	male	49	GE ST	0.984	0	SN	2.3	>2cm	LUL	periphery	Lobular	No	YES	5	Current or former smoker	Lobectomy	N0	No	Poorly differentiated	Solid	Grade 4	ⅠB
2012	female	67	GE ST	0.099	0.262	PSN	1.2	1-2cm	RLL	periphery	Lobular	No	YES	0.6	Nonsmoker	Lobectomy	N0	No	Well-differentiated	Acinar	Grade 3	ⅠA
2012	female	67	GE ST	0.673	0.124	PSN	3	>2cm	RUL	center	Spiculated	No	YES	2.4	Nonsmoker	Lobectomy	N2	Yes	Well-differentiated	Acinar	Grade 3	ⅢA
2012	female	63	GE ST	0.94	0	SN	2.6	>2cm	LLL	periphery	Spiculated	No	YES	1.7	Nonsmoker	Lobectomy	N0	No	Moderately differentiated	Acinar	Grade 3	ⅠB
2012	male	65	GE ST	0.522	0.066	SN	1.7	1-2cm	RML	center	Spiculated	No	YES	3.2	Current or former smoker	Lobectomy	N0	No	Well-differentiated	Acinar	Grade 3	ⅠB
2012	female	71	GE ST	0.344	0.109	PSN	2	1-2cm	LUL	periphery	Spiculated	No	YES	2.2	Nonsmoker	Lobectomy	N0	No	Moderately differentiated	Acinar	Grade 3	ⅠA
2012	female	56	GE ST	0.294	0.24	PSN	2.8	>2cm	LUL	periphery	Lobular	No	YES	1.7	Nonsmoker	Lobectomy	N0	No	Moderately differentiated	Acinar	Grade 3	ⅠA
2012	female	58	GE VCT	0.287	0.176	PSN	2	1-2cm	RLL	periphery	Lobular	No	YES	1.5	Nonsmoker	Lobectomy	N0	No	Well-differentiated	Lepidic	Grade 2	ⅠB
2012	female	63	GE ST	0.842	0.048	SN	2	1-2cm	RUL	periphery	Spiculated	No	YES	8.4	Current or former smoker	Lobectomy	N0	No	Poorly differentiated	Solid	Grade 4	ⅠB
2012	male	57	GE ST	0.779	0.09	SN	2.9	>2cm	LUL	periphery	Spiculated	No	YES	8.2	Current or former smoker	Lobectomy	N1	Yes	Moderately differentiated	Acinar	Grade 3	ⅡA
2012	male	56	GE ST	0.937	0.025	SN	3	>2cm	LLL	center	Lobular	No	YES	2.9	Current or former smoker	Lobectomy	N1	Yes	Moderately differentiated	Acinar	Grade 3	ⅡA
2012	male	52	GE VCT	0.828	0.006	SN	0.9	≤1cm	RUL	periphery	Lobular	No	YES	2.4	Current or former smoker	Lobectomy	N0	No	Moderately differentiated	Acinar	Grade 3	ⅠB
2012	male	68	GE ST	0.817	0.01	SN	2	1-2cm	RUL	center	Lobular	No	YES	2.9	Current or former smoker	Lobectomy	N1	Yes	Moderately differentiated	Acinar	Grade 3	ⅡA
2012	male	71	GE ST	0.941	0.001	SN	1.8	1-2cm	RUL	center	Spiculated	No	YES	4.3	Current or former smoker	Lobectomy	N0	No	Moderately differentiated	Micropapillary	Grade 4	ⅠA
2012	male	45	GE ST	0.861	0.059	SN	1.9	1-2cm	RML	center	Spiculated	No	YES	3	Current or former smoker	Lobectomy	N2	Yes	Poorly differentiated	Acinar	Grade 3	ⅢA
2012	male	60	GE ST	0.904	0.003	SN	1.9	1-2cm	RUL	periphery	Spiculated	No	YES	3.2	Current or former smoker	Lobectomy	N0	No	Moderately differentiated	Variants	#NULL!	ⅠB
2012	male	70	GE ST	0.581	0.135	PSN	3	>2cm	RLL	periphery	Smooth	No	YES	4.1	Nonsmoker	Lobectomy	N0	No	Moderately differentiated	Acinar	Grade 3	ⅠB
2012	female	65	GE ST	0.891	0.026	SN	2.1	>2cm	RUL	center	Lobular	No	YES	3.5	Nonsmoker	Lobectomy	N2	Yes	Moderately differentiated	Acinar	Grade 3	ⅢA
2012	male	50	GE ST	0.782	0.009	SN	1.4	1-2cm	RUL	periphery	Spiculated	No	YES	2.2	Nonsmoker	Lobectomy	N0	No	Well-differentiated	Acinar	Grade 3	ⅠB
2012	male	57	GE ST	0.516	0.143	PSN	2.9	>2cm	RUL	periphery	Spiculated	No	YES	3.5	Current or former smoker	Lobectomy	N1	Yes	Well-differentiated	Acinar	Grade 3	ⅡA
2012	female	57	GE VCT	0.438	0.119	PSN	2.8	>2cm	LUL	periphery	Smooth	No	NO	#NULL!	Nonsmoker	Lobectomy	N0	No	Well-differentiated	Lepidic	Grade 2	ⅠB
2012	male	58	GE Ultra	0.006	0.867	GGO	2.2	>2cm	RUL	periphery	Smooth	No	NO	#NULL!	Current or former smoker	Wedge resection	N0	No	Well-differentiated	MIA	Grade 1	ⅠA
2012	female	52	GE VCT	0.409	0.042	SN	1.4	1-2cm	RLL	periphery	Lobular	No	NO	#NULL!	Nonsmoker	Lobectomy	N0	No	Well-differentiated	Acinar	Grade 3	ⅠB
2012	male	57	TOSHIBA	0.422	0.083	SN	3	>2cm	LLL	center	Lobular	No	NO	#NULL!	Current or former smoker	Lobectomy	N0	No	Moderately differentiated	Acinar	Grade 3	ⅠB
2012	female	55	GE VCT	0.16	0.4	PSN	2.3	>2cm	RUL	periphery	Lobular	No	NO	#NULL!	Nonsmoker	Lobectomy	N0	No	Well-differentiated	Papillary	Grade 3	ⅠA
2012	male	47	TOSHIBA	0	0.785	GGO	0.9	≤1cm	RUL	periphery	Smooth	No	NO	#NULL!	Nonsmoker	Lobectomy	N0	No	Well-differentiated	AIS	Grade 1	ⅠA
2012	female	63	GE VCT	0.009	0.86	GGO	2.4	>2cm	RLL	periphery	Smooth	No	NO	#NULL!	Nonsmoker	Lobectomy	N0	No	Well-differentiated	AIS	Grade 1	ⅠA
2012	female	67	GE VCT	0.026	0.668	GGO	1.2	1-2cm	RLL	periphery	Smooth	No	NO	#NULL!	Nonsmoker	Lobectomy	N0	No	Well-differentiated	Acinar	Grade 3	ⅠB
2012	male	73	GE VCT	0.188	0.441	PSN	1.2	1-2cm	RLL	periphery	Lobular	No	NO	#NULL!	Nonsmoker	Lobectomy	N0	No	Moderately differentiated	Lepidic	Grade 2	ⅠB
2012	male	74	TOSHIBA	0.381	0.231	PSN	2.2	>2cm	LUL	center	Lobular	No	NO	#NULL!	Nonsmoker	Lobectomy	N0	No	Well-differentiated	Lepidic	Grade 2	ⅠA
2012	female	47	GE VCT	0.219	0.182	PSN	1.5	1-2cm	RML	periphery	Smooth	No	NO	#NULL!	Nonsmoker	Lobectomy	N0	No	Moderately differentiated	Acinar	Grade 3	ⅠA
2012	male	46	GE VCT	0.044	0.271	PSN	0.8	≤1cm	LLL	periphery	Smooth	No	NO	#NULL!	Nonsmoker	Lobectomy	N0	No	Well-differentiated	MIA	Grade 1	ⅠA
2012	female	55	GE VCT	0.107	0.487	PSN	2.2	>2cm	LLL	periphery	Smooth	No	NO	#NULL!	Nonsmoker	Lobectomy	N0	No	Well-differentiated	Lepidic	Grade 2	ⅠA
2012	male	67	TOSHIBA	0.082	0.56	PSN	1.6	1-2cm	LLL	periphery	Smooth	No	NO	#NULL!	Nonsmoker	Lobectomy	N0	No	Well-differentiated	Papillary	Grade 3	ⅠA
2012	female	56	GE VCT	0.194	0.393	PSN	1.4	1-2cm	LLL	periphery	Lobular	No	NO	#NULL!	Nonsmoker	Lobectomy	N0	No	Well-differentiated	Variants	#NULL!	ⅠB
2012	female	68	GE VCT	0.064	0.627	PSN	1.8	1-2cm	RUL	periphery	Smooth	No	NO	#NULL!	Nonsmoker	Lobectomy	N0	No	Well-differentiated	MIA	Grade 1	ⅠA
2012	male	65	GE VCT	0.297	0.164	PSN	1.5	1-2cm	RUL	periphery	Lobular	No	NO	#NULL!	Nonsmoker	Lobectomy	N0	No	Moderately differentiated	Acinar	Grade 3	ⅠA
2012	female	52	TOSHIBA	0.376	0.248	PSN	2.5	>2cm	RUL	periphery	Lobular	No	NO	#NULL!	Nonsmoker	Lobectomy	N0	No	Well-differentiated	Acinar	Grade 3	ⅠB
2012	male	63	GE ST	0.409	0.274	SN	1.5	1-2cm	RLL	periphery	Spiculated	No	NO	#NULL!	Current or former smoker	Wedge resection	N0	No	Poorly differentiated	Acinar	Grade 3	ⅠB
2012	female	48	GE VCT	0	0.889	GGO	1.1	1-2cm	RUL	center	Smooth	No	NO	#NULL!	Nonsmoker	Lobectomy	N0	No	Well-differentiated	AIS	Grade 1	ⅠB
2012	male	65	TOSHIBA	0.033	0.468	PSN	2.3	>2cm	RUL	periphery	Lobular	No	NO	#NULL!	Nonsmoker	Lobectomy	N0	No	Well-differentiated	MIA	Grade 1	ⅠA
2012	male	77	GE ST	0.568	0.158	SN	3	>2cm	LUL	periphery	Spiculated	No	NO	#NULL!	Nonsmoker	Lobectomy	N0	No	Moderately differentiated	Acinar	Grade 3	ⅠB
2012	female	58	GE VCT	0.223	0.593	PSN	1.4	1-2cm	RLL	periphery	Lobular	No	NO	#NULL!	Nonsmoker	Lobectomy	N0	No	Well-differentiated	Acinar	Grade 3	ⅠB
2012	female	64	GE VCT	0.09	0.616	GGO	1.7	1-2cm	RUL	periphery	Lobular	No	NO	#NULL!	Nonsmoker	Lobectomy	N0	No	Well-differentiated	AIS	Grade 1	ⅠA
2012	female	49	TOSHIBA	0.182	0.209	PSN	1.4	1-2cm	LUL	periphery	Lobular	No	NO	#NULL!	Nonsmoker	Lobectomy	N0	No	Well-differentiated	Lepidic	Grade 2	ⅠB
2012	male	62	TOSHIBA	0.104	0.489	PSN	0.8	≤1cm	RUL	periphery	Smooth	No	NO	#NULL!	Current or former smoker	Lobectomy	N0	No	Well-differentiated	Acinar	Grade 3	ⅠA
2012	female	44	TOSHIBA	0.861	0.001	SN	3	>2cm	LUL	center	Lobular	Yes	NO	#NULL!	Nonsmoker	Lobectomy	N0	No	Moderately differentiated	Acinar	Grade 3	ⅠB
2012	male	46	GE VCT	0.526	0.125	SN	1.1	1-2cm	LUL	periphery	Lobular	No	NO	#NULL!	Current or former smoker	Wedge resection	N0	No	Moderately differentiated	Acinar	Grade 3	ⅠB
2012	female	69	GE VCT	0.087	0.602	PSN	1.5	1-2cm	LUL	periphery	Smooth	No	NO	#NULL!	Nonsmoker	Lobectomy	N0	No	Well-differentiated	Acinar	Grade 3	ⅠB
2012	female	71	GE VCT	0.02	0.943	GGO	1.7	1-2cm	LUL	periphery	Smooth	No	NO	#NULL!	Nonsmoker	Lobectomy	N0	No	Well-differentiated	AIS	Grade 1	ⅠA
2012	female	76	GE VCT	0.407	0.11	PSN	1.2	1-2cm	RML	periphery	Smooth	No	NO	#NULL!	Nonsmoker	Lobectomy	N0	No	Moderately differentiated	Papillary	Grade 3	ⅠA
2012	male	59	GE VCT	0.764	0.041	SN	3	>2cm	RLL	center	Lobular	No	NO	#NULL!	Current or former smoker	Lobectomy	N0	No	Moderately differentiated	Micropapillary	Grade 4	ⅠA
2012	male	43	GE ST	0.78	0.023	PSN	1.8	1-2cm	RUL	periphery	Spiculated	No	NO	#NULL!	Nonsmoker	Lobectomy	N0	No	Well-differentiated	Lepidic	Grade 2	ⅠB
2012	female	46	TOSHIBA	0.334	0.04	GGO	2.2	>2cm	RLL	center	Smooth	No	NO	#NULL!	Nonsmoker	Lobectomy	N0	No	Moderately differentiated	Papillary	Grade 3	ⅠA
2012	male	42	GE Ultra	0.58	0.036	PSN	1.6	1-2cm	RUL	periphery	Spiculated	No	NO	#NULL!	Nonsmoker	Lobectomy	N0	No	Moderately differentiated	Acinar	Grade 3	ⅠA
2012	female	31	GE VCT	0.127	0.542	PSN	2.3	>2cm	RUL	periphery	Lobular	No	NO	#NULL!	Nonsmoker	Lobectomy	N0	No	Moderately differentiated	Acinar	Grade 3	ⅠA
2012	male	78	GE VCT	0.934	0.004	SN	1.9	1-2cm	RUL	periphery	Spiculated	No	NO	#NULL!	Current or former smoker	Wedge resection	N0	No	Poorly differentiated	Papillary	Grade 3	ⅠB
2012	female	62	GE VCT	0.199	0.038	PSN	1.5	1-2cm	RUL	periphery	Lobular	No	NO	#NULL!	Nonsmoker	Lobectomy	N0	No	Moderately differentiated	Acinar	Grade 3	ⅠA
2012	female	70	GE VCT	0.952	0.003	SN	2.3	>2cm	LUL	periphery	Spiculated	Yes	NO	#NULL!	Nonsmoker	Wedge resection	N1	Yes	Moderately differentiated	Acinar	Grade 3	ⅡA
2012	male	51	GE VCT	0.488	0.111	PSN	2.3	>2cm	RUL	periphery	Lobular	No	NO	#NULL!	Current or former smoker	Lobectomy	N0	No	Moderately differentiated	Acinar	Grade 3	ⅠA
2012	male	73	TOSHIBA	0	0.811	GGO	1.1	1-2cm	LUL	periphery	Smooth	No	NO	#NULL!	Nonsmoker	Lobectomy	N0	No	Well-differentiated	AIS	Grade 1	ⅠA
2012	male	42	GE VCT	0.73	0.01	SN	1.2	1-2cm	LLL	periphery	Smooth	No	NO	#NULL!	Current or former smoker	Lobectomy	N1	Yes	Poorly differentiated	Acinar	Grade 3	ⅡA
2012	male	62	TOSHIBA	0.666	0.083	SN	2.5	>2cm	LUL	center	Lobular	No	NO	#NULL!	Nonsmoker	Lobectomy	N0	No	Moderately differentiated	Acinar	Grade 3	ⅠB
2012	female	63	GE VCT	0.085	0.291	GGO	1.9	1-2cm	RML	periphery	Lobular	No	NO	#NULL!	Nonsmoker	Lobectomy	N0	No	Moderately differentiated	Papillary	Grade 3	ⅠA
2012	male	44	GE VCT	0.97	0.006	SN	2.5	>2cm	RLL	periphery	Lobular	No	NO	#NULL!	Current or former smoker	Lobectomy	N2	Yes	Moderately differentiated	Acinar	Grade 3	ⅢA
2012	female	44	GE VCT	0.57	0.097	PSN	1.3	1-2cm	RUL	periphery	Smooth	No	NO	#NULL!	Nonsmoker	Lobectomy	N0	No	Moderately differentiated	Acinar	Grade 3	ⅠA
2012	female	54	GE VCT	0.227	0.283	PSN	1.8	1-2cm	RUL	periphery	Smooth	No	NO	#NULL!	Nonsmoker	Wedge resection	N0	No	Well-differentiated	Acinar	Grade 3	ⅠB
2012	male	44	TOSHIBA	0.017	0.539	GGO	2.1	>2cm	RUL	periphery	Lobular	No	NO	#NULL!	Current or former smoker	Lobectomy	N0	No	Well-differentiated	Lepidic	Grade 2	ⅠA
2012	female	58	GE VCT	0.958	0.008	SN	3	>2cm	RLL	periphery	Spiculated	No	NO	#NULL!	Nonsmoker	Lobectomy	N0	No	Moderately differentiated	Acinar	Grade 3	ⅠB
2012	female	77	GE VCT	0.313	0.257	PSN	3	>2cm	RUL	periphery	Spiculated	No	NO	#NULL!	Nonsmoker	Lobectomy	N0	No	Moderately differentiated	Acinar	Grade 3	ⅠB
2012	female	71	TOSHIBA	0.057	0.5	PSN	1.1	1-2cm	LUL	periphery	Lobular	No	NO	#NULL!	Nonsmoker	Lobectomy	N0	No	Well-differentiated	MIA	Grade 1	ⅠA
2012	male	46	TOSHIBA	0.586	0.079	PSN	1.5	1-2cm	LLL	periphery	Lobular	Yes	NO	#NULL!	Current or former smoker	Lobectomy	N0	No	Moderately differentiated	Variants	#NULL!	ⅠB
2012	female	46	GE VCT	0.706	0.148	SN	2.4	>2cm	LUL	center	Spiculated	No	NO	#NULL!	Nonsmoker	Lobectomy	N0	No	Moderately differentiated	Acinar	Grade 3	ⅠB
